# Supplementary material for: Bat-Borne Viruses and Pandemic Risk: Could Europe Be an Emergence Hotspot?
Source: Viruses. 2026 May 2;18(5):535. doi: 10.3390/v18050535 (PMC13211416; doi:10.3390/v18050535)
Supplement: Supplementary file 1 [file viruses-18-00535-s001.zip]

Archive with 4 entries (4 files):
- Skowron et al. - Table S1.pdf
- Skowron et al. - Table S2.pdf
- Skowron et al. - Table S3.pdf
- Skowron et al. - Table S4.pdf
